# Supplementary material for: Insights into Domain Organization and Regulatory Mechanism of Cystathionine Beta-Synthase from Toxoplasma gondii
Source: Int J Mol Sci. 2022 Jul 25;23(15):8169. doi: 10.3390/ijms23158169 (PMC9331509; doi:10.3390/ijms23158169)
Supplement: Supplementary file 1 [file ijms-23-08169-s001.zip]

Archive with 1 entries (1 files):
- ijms-1832234-supplementary.pdf
